# Supplementary material for: An Adaptive Biosystems Engineering Approach towards Modeling the Soluble-to-Insoluble Phase Transition of Clofazimine
Source: Pharmaceutics. 2021 Dec 22;14(1):17. doi: 10.3390/pharmaceutics14010017 (PMC8779763; doi:10.3390/pharmaceutics14010017)
Supplement: Supplementary file 1 [file pharmaceutics-14-00017-s001.zip]

Archive with 1 entries (1 files):
- pharmaceutics-1442611-supplementary.pdf
